# Supplementary material for: Validating Internal Control Genes for the Accurate Normalization of qPCR Expression Analysis of the Novel Model Plant Setaria viridis
Source: PLoS One. 2015 Aug 6;10(8):e0135006. doi: 10.1371/journal.pone.0135006 (PMC4527663; doi:10.1371/journal.pone.0135006)
Supplement: S1 Table — 1Data corresponds to the extraction of two replicates. Values correspond to mean ± standard deviation. 1Missing values substituted by a dash (-) represent samples assessed only once. 2NA represents non-assessed data. (XLSX) [file pone.0135006.s005.xlsx]

## Sheet: Table S1
S1 Table
	RNA
Extraction method and Tissues (100 mg)	Total yield (µg)1 (mean ± SD)			A260/2801 (mean ± SD)			A260/2301 (mean ± SD)			1% Agarose gel verfication2 (see Supplementary Figure 1)	RIN2
PureLink Plant RNA Reagent
Seedling	6	±	1.35	2.145	±	0.0494975	1.4	±	0.19799	DNA contamination	NA
Root	2.031	±	0.909	1.96	±	0.0848528	1.265	±	0.106066	DNA contamination	NA
Shoot	12.595	±	3.395	2.31	±	0.0424264	0.775	±	0.0353553	DNA contamination	NA
Inflorescence	10.34	±	6.98	2.22	±	0.0141421	1.5	±	0.113137	DNA contamination	NA
Axis	6.8625	±	0.6075	2.155	±	0.0212132	1.5	±	0.0848528	DNA contamination	NA
TRIzol
Seedling	13.045	±	3.505	1.84	±	0.0282843	0.75	±	0.141421	degradation	NA
Root	21.8505	±	19.1995	-1.015	±	3.44361	0.73	±	0.523259	degradation	NA
Shoot	17.625	±	7.375	1.905	±	0.0636396	0.71	±	0.240416	poor integrity	NA
Inflorescence	20.28	±	5.63	1.94	±	0.169706	0.465	±	0.0494975	degradation	NA
Axis	8.41	±	4.825	1.87	±	0.0989949	0.275	±	0.176777	degradation	NA
Rneasy Mini Kit
Seedling	2.604	±	-	2.02	±	-	1.36	±	-	passed	8.5
Root	0.228	±	0.024	1.37	±	0.240416	0.44	±	0.424264	NA	NA
Shoot	10.05	±	-	2.13	±	-	2.32	±	-	passed	7.6
Inflorescence	13.839	±	-	2.11	±	-	2.32	±	-	passed	9.1
Axis	5.25	±	-	2.04	±	-	1.61	±	-	passed	8.1
InviTrap Spin Plant RNA Mini Kit
Seedling	8.49	±	-	1.98	±	-	1.44	±	-	slight degradation	9.2
Root	0.063	±	0.051	0.14	±	2.05061	0.27	±	0.339411	NA	NA
Shoot	10.9515	±	2.7585	2.165	±	0.0494975	2.035	±	0.162635	passed	7.5
Inflorescence	7.065	±	1.065	2.14	±	0.0141421	2.1	±	0	slight degradation	7.9
Axis	7.2975	±	0.3975	2.125	±	0.00707107	2.005	±	0.219203	slight degradation	6.7
SV Total RNA Isolation System
Seedling	17.29	±	4.41	2.125	±	0.0212132	1.67	±	0.721249	passed	10
Root	6.76	±	0.68	2.245	±	0.219203	1.905	±	0.289914	passed	10
Shoot	12.43	±	1.7	2.125	±	0.00707107	1.535	±	0.13435	passed	7.8
Inflorescence	13.73	±	1.61	2.105	±	0.00707107	2.095	±	0.13435	passed	9.9
Axis	8.74	±	1.52	2.095	±	0.0212132	2.055	±	0.0636396	passed	8.6
1Data corresponds to the extraction of two replicates. Values correspond to mean ± standard deviation.
1Missing values substituted by a dash (-) represent samples assessed only once.
2NA represents non-assessed data.
