# Supplementary material for: Validating Internal Control Genes for the Accurate Normalization of qPCR Expression Analysis of the Novel Model Plant Setaria viridis
Source: PLoS One. 2015 Aug 6;10(8):e0135006. doi: 10.1371/journal.pone.0135006 (PMC4527663; doi:10.1371/journal.pone.0135006)
Supplement: S2 Table — Values were generated by Miner software. NA represents non-assessed data. 1The variance observed on standard deviation values, particularly for leaf gradient samples, may be due to sampling method. That is because the boundaries for each section may vary from individuals, leading to higher variance between samples. (XLSX) [file pone.0135006.s006.xlsx]

## Sheet: Table S2
S2 Table
Tissues Group	Analyzed Genes
	Si000245			Si002651			Si003209			Si014034			Si017354			Si018607			Si018608			Si021145			Si021373			Si022372			Si025395			Si030042			Si034613			Si035045			Si035654			AP3/PI			PEPC
Setaria development
Efficiency±SD	1.8351	±	0.0123422	1.93519	±	0.00973867	1.93419	±	0.00724485	1.85151	±	0.00880197	1.83743	±	0.00633329	1.88915	±	0.00592052	1.84125	±	0.00739588	1.91567	±	0.00754984	1.94159	±	0.0127125	1.87144	±	0.00735465	1.90036	±	0.00969765	1.84385	±	0.00998578	1.88	±	0.0106391	1.84315	±	0.00696438	1.8729	±	0.00743451	1.86237	±	0.008839	1.8695
Cq±SD
Seedling	19.4757	±	0.0712913	15.2782	±	0.118386	16.8574	±	0.167443	14.1036	±	0.120456	17.3971	±	0.209052	22.2769	±	0.876564	19.5751	±	0.392785	20.8927	±	0.134413	17.9326	±	0.131044	19.3219	±	0.10865	13.6149	±	0.124604	31.1566	±	0.995452	17.037	±	0.126071	19.8396	±	0.23966	20.3375	±	0.332382	22.6927	±	0.157625	31.6207
Young Shoot	19.2156	±	0.142804	15.667	±	0.241048	17.1866	±	0.59126	13.7727	±	0.221028	18.0223	±	0.133417	21.1217	±	0.6106	19.9024	±	0.226602	21.0098	±	0.127678	17.8295	±	0.229878	20.0818	±	0.185639	14.1847	±	0.493063	31.3932	±	0.853945	16.8076	±	0.332877	20.1865	±	0.20324	20.3119	±	0.826364	25.2953	±	0.167934	27.3763
Young Root	19.1623	±	0.141996	15.2032	±	0.381232	17.3759	±	0.205365	14.4115	±	0.657615	17.2913	±	0.338007	21.5656	±	0.358056	19.4162	±	0.136661	20.9373	±	0.289476	17.8516	±	0.348786	19.6366	±	0.745593	13.2433	±	0.363702	29.6363	±	1.02973	17.5957	±	0.279108	19.1505	±	0.317593	20.8785	±	0.559805	23.7125	±	0.179309	33.1725
3rd leaf	19.6293	±	0.35639	17.1798	±	0.339824	19.1031	±	0.607911	15.3535	±	0.380099	18.8533	±	0.375971	21.4886	±	0.838624	20.2854	±	0.369254	21.7523	±	0.609771	18.8528	±	0.105824	20.8349	±	0.280434	13.3592	±	0.349487	33.0684	±	1.29206	17.446	±	0.319812	20.7208	±	0.576584	22.1059	±	0.374596	27.2096	±	0.545495	26.8158
Adult Shoot	19.8068	±	0.150144	17.4109	±	0.644559	19.325	±	0.243526	14.7445	±	0.799118	18.5699	±	0.410764	22.0434	±	0.972178	20.1824	±	0.484844	22.3627	±	0.30983	18.8149	±	0.600913	20.3056	±	1.22185	14.3768	±	0.470621	30.8041	±	0.520769	17.8082	±	0.707036	21.0113	±	0.421155	22.459	±	0.437938	23.9996	±	3.39822	26.5874
Adult Root	19.9793	±	0.719397	16.6507	±	0.363805	18.4919	±	0.243334	15.5218	±	0.238744	17.7194	±	0.18494	21.3769	±	0.307726	20.2825	±	0.401387	22.7358	±	1.72172	20.0821	±	1.18116	20.465	±	0.946579	13.3998	±	0.37695	30.4165	±	0.883825	19.1348	±	0.154749	20.3435	±	0.447885	21.6614	±	0.160589	24.5252	±	1.2049	31.9114
Inflorescence	18.9997	±	0.177527	15.8659	±	0.198499	18.1011	±	0.251052	14.1578	±	0.368197	17.1118	±	0.148242	22.5643	±	1.58039	19.0797	±	0.335306	20.9321	±	0.223517	18.0506	±	0.154156	18.0471	±	0.162875	13.7153	±	0.35241	31.2797	±	0.735721	16.8398	±	0.201123	19.9839	±	0.311673	20.4441	±	0.254631	18.0057	±	0.257689	28.9751
Axis	19.8247	±	0.255017	15.8293	±	0.233041	17.994	±	0.332638	13.2525	±	0.477369	17.7886	±	0.367559	20.4256	±	0.333087	20.3002	±	0.249446	21.6483	±	0.537921	18.7735	±	0.305852	18.9896	±	0.327177	13.8833	±	0.644605	32.3593	±	1.35564	17.3002	±	0.461725	19.5689	±	0.200079	20.8545	±	1.25493	25.0418	±	0.191203	28.9632
Leaf gradient
Efficiency±SD	1.733	±	0.0309	1.889	±	0.0057	1.935	±	0.006	1.8295	±	0.004	1.8229	±	0.0039	1.863	±	0.0041	1.848	±	0.0034	1.888	±	0.0045	1.8758	±	0.0038	1.8621	±	0.0033	1.8649	±	0.0067	1.854	±	0.0045	1.866	±	0.0048	1.8849	±	0.0031	1.8532	±	0.0042	NA			1.7464
Cq±SD
Section 1	21.1921	±	0.330671	18.8781	±	0.22105	21.4981	±	0.722637	17.0061	±	0.225788	19.6593	±	0.502882	23.9174	±	1.64194	21.0158	±	0.805619	21.5112	±	0.644078	20.2628	±	0.589334	22.7188	±	0.434597	13.8785	±	0.945698	32.5993	±	1.43551	20.2851	±	0.407506	21.8143	±	0.688379	23.6253	±	1.84066	NA			26.9904
Section 2	20.117	±	1.00102	18.7362	±	0.858888	20.8289	±	0.504062	16.7365	±	0.911294	19.5699	±	0.40451	23.9999	±	1.72067	20.8843	±	0.752485	21.012	±	0.341713	19.9913	±	0.62076	22.3736	±	0.865015	13.4019	±	0.222481	31.4466	±	1.3902	19.7328	±	0.846698	21.4217	±	0.438596	22.8044	±	2.5611	NA			26.3132
Section 3	20.4197	±	1.63634	19.5981	±	0.356132	21.6989	±	1.08174	17.5173	±	0.358888	20.1852	±	1.02046	24.7822	±	1.11718	21.613	±	0.72695	21.9972	±	0.932295	20.6917	±	0.730526	22.9195	±	0.398668	14.2742	±	0.95683	32.4667	±	1.4529	20.5028	±	0.570998	22.1555	±	1.0845	22.5142	±	1.26279	NA			27.2257
Section 4	20.3321	±	1.53167	19.3723	±	0.755156	21.1418	±	1.03384	17.2961	±	0.722417	19.8896	±	1.27214	24.1672	±	0.400463	21.1174	±	1.23011	21.5375	±	1.17249	20.2952	±	1.07101	22.3997	±	0.948237	13.8197	±	1.27804	31.7537	±	0.560739	20.1089	±	0.770762	21.685	±	1.36336	21.5717	±	0.694336	NA			26.1325
Section 5	21.4099	±	1.84453	20.7555	±	1.77537	22.2841	±	0.833042	18.6859	±	1.84119	21.3554	±	1.53131	25.0106	±	1.94733	22.2627	±	1.16182	22.9573	±	1.4003	21.668	±	1.44905	23.7752	±	1.90305	14.9758	±	0.902519	31.9464	±	0.816533	21.5686	±	1.59663	23.1684	±	1.12443	23.0701	±	1.4358	NA			29.0348
Section 6	20.811	±	0.893889	20.6037	±	1.81705	21.8275	±	1.41152	18.3889	±	2.15656	21.5658	±	1.7498	25.5502	±	2.79962	22.3798	±	1.50776	22.9805	±	1.22556	21.5185	±	1.60822	23.8662	±	2.06358	15.114	±	1.44632	31.5642	±	0.819755	21.0904	±	1.96715	23.0735	±	1.69336	22.5995	±	1.34258	NA			28.1681
Section 7	20.5701	±	1.23309	19.8994	±	0.45456	21.3114	±	0.368817	17.6808	±	0.410852	20.1114	±	0.298334	24.4959	±	1.22039	21.2393	±	0.329484	21.7602	±	0.196756	20.3397	±	0.60683	22.7409	±	0.408859	14.0886	±	0.231889	31.3892	±	0.708253	20.6107	±	0.297905	21.9979	±	0.226923	22.201	±	0.350899	NA			27.1269
Section 8	20.3546	±	1.95419	20.2683	±	0.474969	21.2891	±	0.204958	18.153	±	0.409053	20.9693	±	0.177091	24.8313	±	1.07837	21.5472	±	0.207481	22.2501	±	0.275648	20.9053	±	0.242649	23.4302	±	0.443871	14.3549	±	0.341723	31.5693	±	0.466165	20.8905	±	0.429454	22.4518	±	0.15611	22.7133	±	0.274583	NA			26.5774
Section 9	22.1537	±	1.30736	22.6983	±	1.33524	22.9643	±	1.41488	21.1349	±	1.79091	24.7146	±	2.15693	26.3416	±	0.43486	24.7856	±	1.7262	24.7115	±	1.6371	23.7634	±	1.798	27.2537	±	2.34691	17.443	±	1.94653	31.6067	±	0.781537	23.1988	±	1.39151	26.1435	±	2.28531	25.4595	±	1.43591	NA			29.4821
Section 10	21.0133	±	0.550845	20.1677	±	0.45694	20.7961	±	0.209051	17.8465	±	0.489041	20.8116	±	0.715206	24.6521	±	0.782485	21.8956	±	0.595848	22.1138	±	0.344568	20.9606	±	0.439941	23.4459	±	0.630836	14.7656	±	0.733138	30.386	±	0.634194	20.9349	±	0.367286	22.4184	±	0.49383	22.9463	±	0.322125	NA			27.8157
[truncated: 2 more columns]
